# Supplementary material for: Foams Set a New Pace for the Release of Diclofenac Sodium
Source: Pharmaceutics. 2024 Feb 18;16(2):287. doi: 10.3390/pharmaceutics16020287 (PMC10892945; doi:10.3390/pharmaceutics16020287)
Supplement: Supplementary file 1 [file pharmaceutics-16-00287-s001.zip]

Archive with 1 entries (1 files):
- pharmaceutics-2855251-supplementary.pdf
